# Supplementary material for: Auricular Vagus Neuromodulation—A Systematic Review on Quality of Evidence and Clinical Effects
Source: Front Neurosci. 2021 Apr 30;15:664740. doi: 10.3389/fnins.2021.664740 (PMC8120162; doi:10.3389/fnins.2021.664740)
Supplement: Supplementary file 3 [file Data_Sheet_1.ZIP]

Archive with 78 entries (77 files):
- Supplementary 9 - Individual RoB Rubrics/
- __MACOSX/._Supplementary 9 - Individual RoB Rubrics
- Supplementary 9 - Individual RoB Rubrics/Badran (2018) Cross-over (Individually Randomised) - Per Protocol Analysis.docx
- __MACOSX/Supplementary 9 - Individual RoB Rubrics/._Badran (2018) Cross-over (Individually Randomised) - Per Protocol Analysis.docx
- Supplementary 9 - Individual RoB Rubrics/Juel (2017) Cross-over (Individually Randomised) - Per Protocol Analysis.docx
- __MACOSX/Supplementary 9 - Individual RoB Rubrics/._Juel (2017) Cross-over (Individually Randomised) - Per Protocol Analysis.docx
- Supplementary 9 - Individual RoB Rubrics/Tobaldini (2019) Cross-over (Individually Randomised) - Per Protocol Analysis.docx
- __MACOSX/Supplementary 9 - Individual RoB Rubrics/._Tobaldini (2019) Cross-over (Individually Randomised) - Per Protocol Analysis.docx
- Supplementary 9 - Individual RoB Rubrics/Bretherton et. al 2019 Parallel (Individually Randomised) - Per Protocol Analysis (1).docx
- __MACOSX/Supplementary 9 - Individual RoB Rubrics/._Bretherton et. al 2019 Parallel (Individually Randomised) - Per Protocol Analysis (1).docx
- Supplementary 9 - Individual RoB Rubrics/Kovacic (2017) Parallel (Individually Randomised) - Per Protocol Analysis.docx
- __MACOSX/Supplementary 9 - Individual RoB Rubrics/._Kovacic (2017) Parallel (Individually Randomised) - Per Protocol Analysis.docx
- Supplementary 9 - Individual RoB Rubrics/Busch (2013) Cross-over (Individually Randomised) - Per Protocol Analysis.docx
- __MACOSX/Supplementary 9 - Individual RoB Rubrics/._Busch (2013) Cross-over (Individually Randomised) - Per Protocol Analysis.docx
- Supplementary 9 - Individual RoB Rubrics/Bauer (2016) - Parallel (Individually Randomised) - Per Protocol Analysis.docx
- __MACOSX/Supplementary 9 - Individual RoB Rubrics/._Bauer (2016) - Parallel (Individually Randomised) - Per Protocol Analysis.docx
- Supplementary 9 - Individual RoB Rubrics/Stavrakis (2015) Parallel (Individually Randomised) Per Protocol Analysis.docx
- __MACOSX/Supplementary 9 - Individual RoB Rubrics/._Stavrakis (2015) Parallel (Individually Randomised) Per Protocol Analysis.docx
- Supplementary 9 - Individual RoB Rubrics/Hasan (2015) Parallel (Individually Randomised) - Per Protocol Analysis.docx
- __MACOSX/Supplementary 9 - Individual RoB Rubrics/._Hasan (2015) Parallel (Individually Randomised) - Per Protocol Analysis.docx
- Supplementary 9 - Individual RoB Rubrics/Andreas 2019 -Parallel (Individually Randomised) - Per Protocol Analysis .docx
- __MACOSX/Supplementary 9 - Individual RoB Rubrics/._Andreas 2019 -Parallel (Individually Randomised) - Per Protocol Analysis .docx
- Supplementary 9 - Individual RoB Rubrics/Stavrakis (2020) Parallel (Individually Randomised) - Per Protocol Analysis.docx
- __MACOSX/Supplementary 9 - Individual RoB Rubrics/._Stavrakis (2020) Parallel (Individually Randomised) - Per Protocol Analysis.docx
- Supplementary 9 - Individual RoB Rubrics/Antonino (2017) Cross-over (Individually Randomised) -  Per Protocol Analysis.docx
- __MACOSX/Supplementary 9 - Individual RoB Rubrics/._Antonino (2017) Cross-over (Individually Randomised) -  Per Protocol Analysis.docx
- Supplementary 9 - Individual RoB Rubrics/Aihua (2014) Parallel (Individually Randomised) Per Protocol Analysis.docx
- __MACOSX/Supplementary 9 - Individual RoB Rubrics/._Aihua (2014) Parallel (Individually Randomised) Per Protocol Analysis.docx
- Supplementary 9 - Individual RoB Rubrics/Laqua 2014 - Parallel (Individually Randomised) - Per Protocol Analysis.docx
- __MACOSX/Supplementary 9 - Individual RoB Rubrics/._Laqua 2014 - Parallel (Individually Randomised) - Per Protocol Analysis.docx
- Supplementary 9 - Individual RoB Rubrics/Zamotrinsky (2001) Parallel (Individually Randomised) - Per Protocol Analysis.docx
- __MACOSX/Supplementary 9 - Individual RoB Rubrics/._Zamotrinsky (2001) Parallel (Individually Randomised) - Per Protocol Analysis.docx
- Supplementary 9 - Individual RoB Rubrics/Napadow (2012) Cross-over (Individually Randomised) - Per Protocol Analysis.docx
- __MACOSX/Supplementary 9 - Individual RoB Rubrics/._Napadow (2012) Cross-over (Individually Randomised) - Per Protocol Analysis.docx
- Supplementary 9 - Individual RoB Rubrics/Salama (2020) Parallel (Individually Randomised) - Per Protocol Analysis.docx
- __MACOSX/Supplementary 9 - Individual RoB Rubrics/._Salama (2020) Parallel (Individually Randomised) - Per Protocol Analysis.docx
- Supplementary 9 - Individual RoB Rubrics/Straube 2015 - Parallel (Individually Randomised) - Per Protocol Analysis.docx
- __MACOSX/Supplementary 9 - Individual RoB Rubrics/._Straube 2015 - Parallel (Individually Randomised) - Per Protocol Analysis.docx
- Supplementary 9 - Individual RoB Rubrics/Tutar (2020) Parallel (Individually Randomised) - Per Protocol Analysis.docx
- __MACOSX/Supplementary 9 - Individual RoB Rubrics/._Tutar (2020) Parallel (Individually Randomised) - Per Protocol Analysis.docx
- Supplementary 9 - Individual RoB Rubrics/Hein (2013) Parallel (Individually Randomised) - Per Protocol Analysis.docx
- __MACOSX/Supplementary 9 - Individual RoB Rubrics/._Hein (2013) Parallel (Individually Randomised) - Per Protocol Analysis.docx
- Supplementary 9 - Individual RoB Rubrics/De Couck (2017) Cross-over (Individually Randomised) - Per Protocol Analysis.docx
- __MACOSX/Supplementary 9 - Individual RoB Rubrics/._De Couck (2017) Cross-over (Individually Randomised) - Per Protocol Analysis.docx
- Supplementary 9 - Individual RoB Rubrics/Rong (2014) Parallel (Individually Randomised) - Per Protocol Analysis.docx
- __MACOSX/Supplementary 9 - Individual RoB Rubrics/._Rong (2014) Parallel (Individually Randomised) - Per Protocol Analysis.docx
- Supplementary 9 - Individual RoB Rubrics/Tran (2019) Cross-over (Individually Randomised) - Per Protocol Analysis.docx
- __MACOSX/Supplementary 9 - Individual RoB Rubrics/._Tran (2019) Cross-over (Individually Randomised) - Per Protocol Analysis.docx
- Supplementary 9 - Individual RoB Rubrics/Clancy (2014) Parallel (Individually Randomised) - Per Protocol Analysis.docx
- __MACOSX/Supplementary 9 - Individual RoB Rubrics/._Clancy (2014) Parallel (Individually Randomised) - Per Protocol Analysis.docx
- Supplementary 9 - Individual RoB Rubrics/Huang (2014) Parallel (Individually Randomised) - Per Protocol Analysis.docx
- __MACOSX/Supplementary 9 - Individual RoB Rubrics/._Huang (2014) Parallel (Individually Randomised) - Per Protocol Analysis.docx
- Supplementary 9 - Individual RoB Rubrics/Addorisio (2019) Cross-over (Individually Randomised) - Per Protocol Analysis.docx
- __MACOSX/Supplementary 9 - Individual RoB Rubrics/._Addorisio (2019) Cross-over (Individually Randomised) - Per Protocol Analysis.docx
- Supplementary 9 - Individual RoB Rubrics/Cakmak (2017) Cross-over (Individually Randomised) - Per Protocol Analysis.docx
- __MACOSX/Supplementary 9 - Individual RoB Rubrics/._Cakmak (2017) Cross-over (Individually Randomised) - Per Protocol Analysis.docx
- Supplementary 9 - Individual RoB Rubrics/Stowell 2019 Cross-over (Individually Randomised) - Per Protocol Analysis.docx
- __MACOSX/Supplementary 9 - Individual RoB Rubrics/._Stowell 2019 Cross-over (Individually Randomised) - Per Protocol Analysis.docx
- Supplementary 9 - Individual RoB Rubrics/Johnson (1991) Parallel (Individually Randomised) - Per Protocol Analysis.docx
- __MACOSX/Supplementary 9 - Individual RoB Rubrics/._Johnson (1991) Parallel (Individually Randomised) - Per Protocol Analysis.docx
- Supplementary 9 - Individual RoB Rubrics/Borges (2019) Cross-over (Individually Randomised) - Per Protocol Analysis.docx
- __MACOSX/Supplementary 9 - Individual RoB Rubrics/._Borges (2019) Cross-over (Individually Randomised) - Per Protocol Analysis.docx
- Supplementary 9 - Individual RoB Rubrics/Janner (2018) Cross-over (Individually Randomised) - Per Protocol Analysis.docx
- __MACOSX/Supplementary 9 - Individual RoB Rubrics/._Janner (2018) Cross-over (Individually Randomised) - Per Protocol Analysis.docx
- Supplementary 9 - Individual RoB Rubrics/Maharjan (2018)  Cross-over (Individually Randomised) - Per Protocol Analysis.docx
- __MACOSX/Supplementary 9 - Individual RoB Rubrics/._Maharjan (2018)  Cross-over (Individually Randomised) - Per Protocol Analysis.docx
- Supplementary 9 - Individual RoB Rubrics/Burger (2019a) Parallel (Individually Randomised) - Per Protocol Analysis.docx
- __MACOSX/Supplementary 9 - Individual RoB Rubrics/._Burger (2019a) Parallel (Individually Randomised) - Per Protocol Analysis.docx
- Supplementary 9 - Individual RoB Rubrics/Yu (2017) Parallel (Individually Randomised) Per Protocol Analysis.docx
- __MACOSX/Supplementary 9 - Individual RoB Rubrics/._Yu (2017) Parallel (Individually Randomised) Per Protocol Analysis.docx
- Supplementary 9 - Individual RoB Rubrics/Frokjaer (2016) Cross-over (Individually Randomised) - Per Protocol Analysis.docx
- __MACOSX/Supplementary 9 - Individual RoB Rubrics/._Frokjaer (2016) Cross-over (Individually Randomised) - Per Protocol Analysis.docx
- Supplementary 9 - Individual RoB Rubrics/Afanasiev (2016) Parallel (Individually Randomised) - Per Protocol Analysis.docx
- __MACOSX/Supplementary 9 - Individual RoB Rubrics/._Afanasiev (2016) Parallel (Individually Randomised) - Per Protocol Analysis.docx
- Supplementary 9 - Individual RoB Rubrics/Kutlu (2020) Parallel (Individually Randomised) - Per Protocol Analysis.docx
- __MACOSX/Supplementary 9 - Individual RoB Rubrics/._Kutlu (2020) Parallel (Individually Randomised) - Per Protocol Analysis.docx
- Supplementary 9 - Individual RoB Rubrics/Fisher (2018) Cross-over (Individually Randomised) - Per Protocol Analysis.docx
- __MACOSX/Supplementary 9 - Individual RoB Rubrics/._Fisher (2018) Cross-over (Individually Randomised) - Per Protocol Analysis.docx
